# Supplementary material for: Indicaxanthin Induces Autophagy in Intestinal Epithelial Cancer Cells by Epigenetic Mechanisms Involving DNA Methylation
Source: Nutrients. 2023 Aug 7;15(15):3495. doi: 10.3390/nu15153495 (PMC10420994; doi:10.3390/nu15153495)
Supplement: Supplementary file 1 [file nutrients-15-03495-s001.zip]

Archive with 1 entries (1 files):
- nutrients-2517549-supplementary.pdf
